# Supplementary material for: Hepatic steatosis in humans is associated with preserved glucagon action on amino acid metabolism
Source: J Clin Invest. 2025 Dec 23;136(5):e200913. doi: 10.1172/JCI200913 (PMC12948432; doi:10.1172/JCI200913)
Supplement: Supporting data values [file jci-136-200913-s197.xlsx]

## Sheet: Table 1
Lean	AAS243	POW873	LYT461	SKA829	DEG335	KUN456	SOR949
N
M/ F	F	F	F	F	F	F	F
Age	35	26	37	47	29	37	53					37.7143	3.59043								0.230651
Weight	58	67.1	61	60.5	55.9	64.9	71.5					62.7	2.05693								0.0182965
BMI	20.5	23.7	20.3	21.3	22.1	25.5	24.1					22.5	0.747058								0.0461118
LBM	43.1	44.1	39	40.1	40.2	45.1	43.8					42.2	0.900265								0.279288
PDFF	0.9	2.5	1.8	2.1	1.9	1.8	1.9					1.84286	0.182388								0.0360995
Stiffness	2	1.7	1.5	1.6	2.3	1.6	1.7					1.77143	0.106266								0.445808
LIC	0.8	0.8	0.8	0.8	0.63	0.74	0.7					0.752857	0.0253278								0.392123
A1c	4.7	4.8	5.3	5.2	4.4	4.5	5.2					4.87143	0.137519								0.961211
Fasting	4.66	4.58	4.72	4	3.5	4.83	4.39					4.38286	0.179639								0.423057
120 Min	6.02	8.38	5.05	8.33	7.99	7.49	6.36					7.08857	0.48822								0.984181
Phi	12.3944	15.6951	11.179	12.1862	12.2802	13.819	12.6351					12.8841	0.552847								0.0164331
Si	39.1552	11.4458	46.3693	18.6123	25.3751	14.5973	10.2502					23.6864	5.3349								0.000111018
DI	808.842	299.405	863.935	378.021	519.353	336.2	215.853					488.801	96.3643								0.000348177
Obese	BRU951	ALI557	ENT635	DRE520	WEL789	FIS724					OBE943	ADA657	GRE095	MIL795	HAL878	HEG892	KRA466
N
M/ F	F	F	M	M	M	F					F	F	F	F	F	F	F
Age	56	48	60	60	55	31		51.6667	4.50679		55	40	42	35	65	51	31	45.5714	4.53482		0.364104
Weight	118	89.8	91.2	106	106	96.4		101.233	4.40194		75.6	96	87	91	79.5	89.3	89	86.7714	2.63734		0.0140091
BMI	31.9	32.4	30.7	33.5	31.2	29.1		31.4667	0.617882		28.6	42.5	30.6	34.1	29.1	29.3	30.12	32.0457	1.87337		0.789249
LBM	51	50.6	54.1	63.4	64.5	54		56.2667	2.50568		40.4	57.5	44.7	43.3	46.2	45.3	52.417	47.1167	2.21235		0.0189484
PDFF	4	4.5	3.1	3	4	2		3.43333	0.371184		9	14	19	27.2	12	5.85	22	15.5786	2.85031		0.0024935
Stiffness	1.8	1.9	2.5	2.1	2.4	1.9		2.1	0.118322		1.95	1.8	2	2.02	2.3	2.15	2.1	2.04571	0.0599149		0.67666
LIC	0.8	1.1	1.01	0.7	1.8	0.6		1.00167	0.17702		0.8	0.8	0.8	0.9	0.8	0.8	0.9	0.828571	0.0184428		0.31349
A1c	5.2	5.2	5.3	4.8	5.4	4.9		5.13333	0.0954521		5.2	5.2	5.3	5.7		5.1	5.3	5.3	0.0856349		0.222869
Fasting	5.02	4.94	5	5.05	6.3	5.19		5.25	0.212728		4.77	5.38	4.75	5.44		4.66	5.69	5.115	0.17942		0.638052
120 Min	6.44	5.66	9.1	8.49	7.63	7.13		7.40833	0.521302		10.41	5.63	7.05	7.85		10.32	5.88	7.85667	0.858361		0.664798
Phi	20.5471	22.392	16.4712	24.5582	17.895	15.9841		19.6413	1.40281		27.9362	13.6718	27.1397	27.2594		20.1827	28.1266	24.0527	2.40991		0.144722
Si	3.71388	7.57898	3.8076	0.812463	2.69717	4.0095		3.76993	0.903111		1.68941	15.9038	6.67948	2.51109		3.56847	5.54735	5.98327	2.12459		0.360291
DI	127.182	282.847	104.526	33.2543	80.4434	106.814		122.511	34.6583		78.6595	362.39	302.132	114.085		120.036	260.047	206.225	47.8448		0.186882

## Sheet: Figure 1a
Clamp Glucose	AAS243	POW873	LYT461	SKA829	DEG335	KUN456	SOR949		Mean	SEM
-30	5.56833	4.15167	5.44167	4.48	4.24333	5.41	5.35
-20	4.01	3.79333	5.41167	4.47	3.97	5.38333	5.24333
-10	5.16667	3.40333	5.32667	4.39	3.965	5.33667	5.32333
0	4.95833	4.01833	5.245	4.36333	3.94167	5.26	5.7
60	9.54667	9.655	9.12	8.40167	9.99	10.6667	9.60333
90	8.03833	6.49667	9.15667	9.22167	9.50667	9.34833	9.405
100	7.64667	11	10.1667	9.295	9.125	8.79	8.855
110	9.43	11.4	10.3167	9.69	8.915	8.24667	8.98833
120	9.59167	9.56333	10.3333	9.495	8.96	7.87667	9.035
180	9.69333	7.82667	9.07333	9.455	9.43333	8.89167	8.99333
210	9.20167	7.94667	9.19167	9.50167	10.1833	8.94167	9.43833
220	9.30833	8.33167	9.31833	9.35833	10.0333	8.89	10.8333
230	9.55	8.96333	8.87667	9.405	10.0583	8.84667	9.78333
240	9.66167	9.13333	9.015	9.25833	9.72167	8.65833	9.98833
Fasting	4.92583	3.84167	5.35625	4.42583	4.03	5.3475	5.40417		4.76161	0.250286
Med	8.67667	9.615	9.99333	9.42542	9.12667	8.56542	9.07083		9.21048	0.192124
High	9.43042	8.59375	9.10042	9.38083	9.99917	8.83417	10.0108		9.33565	0.204961
	BRU951	ALI557	ENT635	DRE520	WEL789	FIS724					OBE943	ADA657	GRE095	MIL795	HAL878	HEG892	KRA664		Mean	SEM
-30	5.69167	5.52167	5.40833	5.33667	6.74	5.47333					5.07667	4.96833	5.06833	6.20333	6.15333	4.91167	6.04667
-20	5.24333	5.58167	5.11	5.10833	6.79833	5.60333					5.02	4.81667	3.64667	6.01833	5.98	4.87333	6.08667
-10	5.29667	5.64833	5.06667	5.08	6.66667	5.45333					5.03167	4.85167	5.11	5.95167	5.935	4.71667	6.11167
0	5.24833	5.55333	5.13333	5.06667	6.65167	5.54833					4.94167	4.86833	5.09167	5.9	5.89667	4.675	5.93
60	10.0833	9.355	10.9667	10.4667	12.3667	9.31667					11.0833	8.71667	10.6	11.1167	10.2	9.81167	11.2333
90	10.3333	8.905	10.35	10.8833	10.55	7.24667					9.73333	9.33833	10.5167	10.8167	10.7833	8.62833	10.3
100	10.6333	9.04167	10.3667	10.9667	10.6667	8.23667					8.96667	9.53667	10.7333	10.4833	10.55	8.56167	10.2167
110	9.93333	9.06667	10.3333	10.5833	10.3667	9.52333					8.37667	9.24833	10.8667	10.4833	10.2667	9.1	9.96833
120	9.60833	9.16667	10.15	10.5167	9.23	10.0183					7.90833	9.34167	10.7	10.2333	9.89	9.09333	9.80833
180	8.82333	9.85	9.645	9.43167	9.93333	10.55					10.4667	9.03333	10.15	10.5167	9.375	9.755	9.87667
210	8.20667	9.27833	9.6	8.675	9.855	9.545					9.735	8.915	9.58833	10.2833	9.225	9.67167	9.185
220	8.31167	9.06	9.64333	8.50333	9.64167	9.68667					9.67333	8.76333	9.69	10.1167	9.26	9.67333	9.56833
230	8.08	8.89167	9.50667	9.14833	9.61667	9.53					9.67333	8.615	9.55833	9.845	9.185	9.35333	9.32667
240	8.15667	8.76833	9.50833	8.98833	10.1	10.1083					9.67333	8.43667	9.65667	9.565	9.06	9.36667	9.19667
Fasting	5.37	5.57625	5.17958	5.14792	6.71417	5.51958		5.58458	0.219154		5.0175	4.87625	4.72917	6.01833	5.99125	4.79417	6.04375		5.35292	0.237471
Med	10.1271	9.045	10.3	10.7375	10.2033	8.75625		9.86153	0.294487		8.74625	9.36625	10.7042	10.5042	10.3725	8.84583	10.0733		9.80179	0.305691
High	8.18875	8.99958	9.56458	8.82875	9.80333	9.7175		9.18375	0.236871		9.68875	8.6825	9.62333	9.9525	9.1825	9.51625	9.31917		9.42357	0.155593
	Lean		Ob PDFF < 5		Ob PDFF > 5		P-value
Fasting	4.76161	0.250286	5.58458	0.219154	5.35292	0.237471	0.07
Med	9.21048	0.192124	9.86153	0.294487	9.80179	0.305691	0.2
High	9.33565	0.204961	9.18375	0.236871	9.42357	0.155593	0.72

## Sheet: Figure 1b
Clamp Insulin	AAS243	POW873	LYT461	SKA829	DEG335	KUN456	SOR949		Mean	SEM
-30	15.6	18	16.8	12	16.2	16.8	15.6
0	11.4	15	14.4	10.2	7.8	13.8	12
30	226.8	234	210.6	223.8	238.2	205.8	310.2
60	276.6	231	274.2	230.4	246	232.2	353.4
90	223.8	142.8	270	229.2	250.2	250.2	347.4
120	259.2	159	265.8	241.8	229.8	214.8	321
180	249.6	210	237.6	264.6	246	222.6	310.2
210	239.4	213.6	249.6	251.4	246.6	223.2	309
240	226.2	209.4	239.4	222	256.8	228.6	372
Fasting	13.5	16.5	15.6	11.1	12	15.3	13.8		13.9714	0.743132
Med	241.5	150.9	267.9	235.5	240	232.5	334.2		243.214	20.4691
High	232.8	211.5	244.5	236.7	251.7	225.9	340.5		249.086	16.001
	BRU951	ALI557	ENT635	DRE520	WEL789	FIS724					OBE943	ADA657	GRE095	MIL795	HAL878	HEG892	KRA664	Mean	SEM
-30	72.6	51	34.2	37.2	38.4	33					34.8	42	50.4	88.8	47.4	33.6	73.2
0	57	37.2	33	37.8	34.2	25.8					26.4	33	36	75.6	43.8	31.2	59.4
30	270	325.2	259.8	358.2	279	234.6					227.4	334.2	283.8	250.8	219.6	169.8	336.6
60	283.2	333.6	279.6	426.6	278.4	241.2					196.2	346.8	304.2	252.6	268.8	493.2	260.4
90	310.8	343.8	276	399	325.2	180					252.6	313.2	312.6	276.6	299.4	181.8	309
120	264.6	373.8	271.2	425.4	326.4	255					283.8	370.2	288	273.6	310.8	220.8	312
180	291.6	357.6	289.2	367.2	313.8	259.8					250.8	349.8	265.2	263.4	295.2	161.4	292.2
210	281.4	375	283.2	413.4	280.2	265.2					273	373.2	300.6	295.2	306	164.4	267.6
240	309.6	338.4	273.6	373.2	316.2	253.2						373.2	298.8	267	324	284.4	256.2
Fasting	64.8	44.1	33.6	37.5	36.3	29.4		40.95	5.16299		30.6	37.5	43.2	82.2	45.6	32.4	66.3	48.2571	7.21974
Med	287.7	358.8	273.6	412.2	325.8	217.5		312.6	27.9367		268.2	341.7	300.3	275.1	305.1	201.3	310.5	286.029	16.8196
High	295.5	356.7	278.4	393.3	298.2	259.2		313.55	20.7949		273	373.2	299.7	281.1	315	224.4	261.9	289.757	17.6622
	Lean		Ob PDFF < 5		Ob PDFF > 5		P-value
Fasting	13.9714	0.743132	40.95	5.16299	48.2571	7.21974	< 0.01	*
Med	243.214	20.4691	312.6	27.9367	286.029	16.8196	0.11
High	249.086	16.001	313.55	20.7949	289.757	17.6622	0.07

## Sheet: Figure 1c
Clamp C-peptide	AAS243	POW873	LYT461	SKA829	DEG335	KUN456	SOR949		Mean	SEM
-30	0.43	0.45	0.55	0.24	0.37	0.55	0.41
0	0.36	0.39	0.5	0.21	0.3	0.48	0.34
30	0.26	0.25	0.29	0.15	0.2	0.26	0.27
60	0.16	0.16	0.21	0.09	0.14	0.15	0.2
120	0.09	0.08	0.12	0.08	0.08	0.08	0.12
180	0.08	0.08	0.08	0.08	0.08	0.08	0.11
240	0.08	0.08	0.08	0.08	0.08	0.08	0.08
Fasting	0.395	0.42	0.525	0.225	0.335	0.515	0.375		0.398571	0.0392597
Med	0.09	0.08	0.12	0.08	0.08	0.08	0.12		0.0928571	0.00714286
High	0.08	0.08	0.08	0.08	0.08	0.08	0.08		0.08	0
	BRU951	ALI557	ENT635	DRE520	WEL789	FIS724					OBE943	ADA657	GRE095	MIL795	HAL878	HEG892	KRA664		Mean	SEM
-30	1.1	0.86	0.64	0.86	0.98	0.55					0.68	0.74	0.98	1.2	1.1	0.66	1.6
0	0.97	0.8	0.58	0.92	0.92	0.5					0.58	0.64	0.82	1.1	0.93	0.67	1.3
30	0.56	0.43	0.34	0.53	0.48	0.32					0.34	0.32	0.56	0.56	0.53	0.38	2.1
60	0.35	0.28	0.25	0.33	0.32	0.21					0.28	0.22	0.33	0.33	0.34	0.24	0.82
120	0.28	0.15	0.2	0.17	0.2	0.12					0.22	0.13	0.18	0.22	0.25	0.13	0.4
180	0.21	0.13	0.2	0.12	0.15	0.16					0.18	0.1	0.13	0.23	0.26	0.08	0.26
240	0.2	0.1	0.18	0.08	0.11	0.15					0.18	0.08	0.11	0.26	0.2	0.2	0.2
Fasting	1.035	0.83	0.61	0.89	0.95	0.525		0.806667	0.0752488		0.63	0.69	0.9	1.15	1.015	0.665	1.45		0.928571	0.113885
Med	0.28	0.15	0.2	0.17	0.2	0.12		0.186667	0.0207938		0.22	0.13	0.18	0.22	0.25	0.13	0.4		0.218571	0.0348759
High	0.2	0.1	0.18	0.08	0.11	0.15		0.136667	0.0179947		0.18	0.08	0.11	0.26	0.2	0.2	0.2		0.175714	0.0230793
	Lean		Ob PDFF < 5		Ob PDFF > 5		P-value
Fasting	0.398571	0.0392597	0.806667	0.0752488	0.928571	0.113885	< 0.01	*
Med	0.0928571	0.00714286	0.186667	0.0207938	0.218571	0.0348759	< 0.01	*
High	0.08	0	0.136667	0.0179947	0.175714	0.0230793	< 0.01	Only with hepatic fat

## Sheet: Figure 1d
Clamp Glucagon	AAS243	POW873	LYT461	SKA829	DEG335	KUN456	SOR949		Mean	SEM
-30	4.4	5.2	2.6	5	14	4.9	5.8
0	3.4	4.7	2.4	6.6	14	3.3	6.4
30	21	23	22	20	24	23	33
60	22	23	33	21	24	16	32
90	17	16	24	16	25	28	26
120	19	17	32	20	23	19	25
180	37	47	51	44	47	48	55
210	35	45	52	43	46	48	39
240	37	44	45	39	44	47	63
Fasting	3.9	4.95	2.5	5.8	14	4.1	6.1		5.90714	1.42563
Med	18	16.5	28	18	24	23.5	25.5		21.9286	1.66701
High	36	44.5	48.5	41	45	47.5	51		44.7857	1.8988
	BRU951	ALI557	ENT635	DRE520	WEL789	FIS724					OBE943	ADA657	GRE095	MIL795	HAL878	HEG892	KRA664		Mean	SEM
-30	5.4	6.2	16	14	7.8	3					8.4	11	4	2.8	5.8	3.7	15
0	3.1	4.7	15	16	7.9	3.2					6.6	6.3	3.2	1.8	5.2	3.1	16
30	22	25	22	31	37	20					22	26	20	17	24	15	29
60	23	25	22	37	32	21					20	26	21	16	22	58	28
90	24	26	24	31	32	14					25	29	22	18	28	18	30
120	20	26	21	36	32	22					25	29	18	16	27	26	31
180	48	47	48	45	70	41					47	66	39	33	55	10	61
210	37	50	46	55		39					56	75	38	31	61	39	37
240	47	47	43	50	59	38					34	58	34	27	51	58	45
Fasting	4.25	5.45	15.5	15	7.85	3.1		8.525	2.05769		7.5	8.65	3.6	2.3	5.5	3.4	15.5		6.63571	1.71237
Med	22	26	22.5	33.5	32	18		25.6667	2.29181		25	29	20	17	27.5	22	30.5		24.4286	1.87854
High	42	48.5	44.5	52.5	59	38.5		47.5	2.82084		45	66.5	36	29	56	48.5	41		46	4.73462
	Lean		Ob PDFF < 5		Ob PDFF > 5		P-value
Fasting	5.90714	1.42563	8.525	2.05769	6.63571	1.71237	0.59
Med	21.9286	1.66701	25.6667	2.29181	24.4286	1.87854	0.42
High	44.7857	1.8988	47.5	2.82084	46	4.73462	0.86

## Sheet: Figure 2a
GIR	AAS243	POW873	LYT461	SKA829	DEG335	KUN456	SOR949		Mean	SEM
-30	0	0	0	0	0	0	0
-20	0	0	0	0	0	0	0
-10	0	0	0	0	0	0	0
0	0	0	0	0	0	0	0
60	12.3196	1.9693	3.45023	8.08154	9.89857	3.59024	4.8492
90	12.3196	5.9079	11.8294	12.688	9.89857	2.87219	5.81904
100	13.3463	8.92092	11.8294	13.6174	9.89857	2.66704	5.81904
110	15.4201	5.9079	11.8294	13.1325	11.8783	2.66704	6.80828
120	16.4262	4.43092	9.85779	13.1325	11.8783	4.10313	9.6984
180	18.4795	4.92325	13.8206	13.6376	15.8377	9.23205	7.75872
210	18.4795	7.87719	12.8151	14.1427	19.7971	12.3094	11.1532
220	18.4795	9.84649	12.8151	14.1427	19.7971	12.3094	11.1532
230	18.4795	11.8158	12.8151	14.1427	19.7971	12.3094	11.1532
240	18.4795	11.8158	15.7725	14.1427	19.7971	12.3094	11.1532
Fasting	0	0	0	0	0	0	0		0	0
Med	14.3781	6.29191	11.3365	13.1426	10.8884	3.07735	7.03619		9.45014	1.54272
High	18.4795	10.3388	13.5545	14.1427	19.7971	12.3094	11.1532		14.2536	1.36109
	BRU951	ALI557	ENT635	DRE520	WEL789	FIS724					OBE943	ADA657	GRE095	MIL795	HAL878	HEG892	KRA664		Mean	SEM
-30	0	0	0	0	0	0					0	0	0	0	0	0	0
-20	0	0	0	0	0	0					0	0	0	0	0	0	0
-10	0	0	0	0	0	0					0	0	0	0	0	0	0
0	0	0	0	0	0	0					0	0	0	0	0	0	0
60	0.505329	3.9607	3.0974	1.82855	0.486067	0.800713					3.82807	5.04277	3.56922	0.438394	2.21522	1.89849	1.79689
90	1.01066	5.44597	3.0974	2.74283	0.972134	3.20285					0.582955	4.03422	3.07692	0.438394	2.235	3.32236	1.34767
100	2.02132	6.43614	3.0974	3.6571	1.94427	8.02314					0.777274	3.77199	5.14871	0.438394	0.988936	3.32236	1.34767
110	2.02132	6.43614	3.0974	2.74283	1.94427	9.60855					1.65171	3.26772	4.10255	0.438394	0.731813	3.79698	1.34767
120	2.78942	7.92141	3.0974	2.28569	2.68309	8.00713					1.45739	3.02566	4.10255	0.666359	0.494468	3.5122	1.34767
180	6.06395	9.90176	3.61363	3.6571	5.83281	8.00713					7.77274	3.83251	2.87179	0.876788	1.04827	3.79698	2.24612
210	7.07461	8.91158	5.16233	5.02852	6.80494	10.4093					4.85796	4.03422	3.28204	0.876788	1.34495	3.22743	3.14456
220	7.07461	8.91158	5.16233	5.26623	6.80494	11.21					4.85796	4.03422	3.6923	0.876788	1.4834	3.13251	3.14456
230	7.07461	8.91158	5.16233	7.31421	6.80494	11.21					4.85796	4.03422	4.10255	0.876788	1.4834	2.84773	3.14456
240	7.07461	8.91158	5.16233	6.39993	6.80494	11.21					4.85796	4.84106	4.10255	0.876788	1.4834	2.84773	3.14456
Fasting	0	0	0	0	0	0		0	0		0	0	0	0	0	0	0		0	0
Med	1.96068	6.55992	3.0974	2.85711	1.88594	7.21042		3.92858	0.887667		1.11733	3.5249	4.10768	0.495385	1.11255	3.48847	1.34767		2.17057	0.55711
High	7.07461	8.91158	5.16233	6.00222	6.80494	11.0098		7.49425	0.805041		4.85796	4.23593	3.79486	0.876788	1.44879	3.01385	3.14456		3.05325	0.546131
	Lean		Ob PDFF < 5		Ob PDFF > 5		P-value
Fasting	0	0	0	0	0	0	NA
Med	9.45014	1.54272	3.92858	0.887667	2.17057	0.55711	< 0.01	*
High	14.2536	1.36109	7.49425	0.805041	3.05325	0.546131	< 0.01	*#

## Sheet: Figure 2b
Rd	AAS243	POW873	LYT461	SKA829	DEG335	KUN456	SOR949		Mean	SEM
-30	14.7628	19.0838	16.9884	15.4196	14.8333	15.3152	15.0793
-20	14.7813	16.7855	17.3917	16.0398	14.0108	16.7824	14.3197
-10	13.3197	20.1634	16.5863	15.8491	14.2666	15.4519	14.721
0	12.2203	17.5626	16.6777	15.8498	14.8603	15.6766	15.098
60	78.952	22.0682	29.937	54.8423	60.8274	28.8044	28.0851
90	75.1963	48.4794	77.5422	80.7058	59.7298	24.5998	33.1261
100	84.3751	64.7591	84.8384	89.2307	62.9278	24.1447	31.5433
110	93.8013	49.2678	80.3704	98.6947	73.8664	23.4192	37.9876
120	96.2113	37.3526	68.6129	87.6131	71.6652	30.7272	49.8523
180	110.538	43.089	96.0773	91.594	96.0304	59.4814	42.5557
210	106.4	55.9083	83.783	93.7707	111.422	75.8367	52.4663
220	109.83	74.7994	85.5738	91.8264	117.371	80.3792	66.9638
230	108.051	76.1903	82.9153	88.3969	112.903	76.1702	57.3722
240	107.216	84.7596	99.7387	95.4057	114.303	78.4633	56.0098
Fasting	13.771	18.3988	16.911	15.7896	14.4927	15.8065	14.8045		15.7106	0.592597
Med	87.396	49.9647	77.841	89.0611	67.0473	25.7227	38.1273		62.1657	9.36594
High	107.875	72.9144	88.0027	92.35	114	77.7124	58.203		87.2938	7.41247
	BRU951	ALI557	ENT635	DRE520	WEL789	FIS724					OBE943	ADA657	GRE095	MIL795	HAL878	HEG892	KRA664		Mean	SEM
-30	15.6229	13.7944	11.6457	13.5165	10.0938	16.0709					15.854	10.7423	15.6327	13.8094	9.70878	15.2311	16.8705
-20	13.8048	14.2186	10.2911	13.3858	10.5282	16.5104					15.6771	10.4901	17.7205	12.3258	8.94768	14.5061	17.3806
-10	13.8044	14.2022	10.0414	12.0945	10.7203	15.6832					14.8781	10.1245	16.3995	12.5662	8.94973	15.8637	17.9792
0	14.0571	13.8735	10.6129	13.1936	9.64359	16.0112					15.1489	10.0196	16.4948	12.33	9.03306	14.9554	17.0835
60	11.2955	26.6566	23.79	18.026	9.76088	15.2573					29.0852	32.2109	28.3323	10.7219	17.0376	20.3808	20.7455
90	14.2284	36.1822	23.4449	22.8359	11.5339	31.5495					13.4602	27.0033	26.5934	11.3105	19.3211	27.153	18.3557
100	19.9948	43.0913	23.046	28.9216	16.1775	61.7094					14.4887	26.6481	39.9197	10.5889	12.4066	25.7862	18.5938
110	19.7924	42.3885	24.0138	23.9147	16.2867	77.7255					18.661	23.8726	31.7578	11.4551	10.119	30.9836	18.2972
120	24.3517	47.909	24.5419	21.7353	19.7566	72.3472					18.2453	22.3432	31.9618	12.7742	9.41963	27.6265	18.601
180	42.5417	62.0449	27.1832	28.6818	38.3602	77.4187					53.8127	26.8303	26.3965	14.7468	11.5371	32.3885	25.3008
210	46.3559	54.6609	35.991	37.8273	43.7806	89.2597					35.5357	27.6452	25.4829	14.8949	14.0257	28.9071	29.5444
220	49.7985	53.5158	38.0421	38.4782	43.6728	93.3698					36.8917	28.0006	32.1151	15.2921	16.2072	28.6853	30.4154
230	47.5853	55.1476	34.109	50.1189	44.9444	85.5246					36.8917	28.4704	31.9002	15.7102	16.0759	26.1484	29.2344
240	46.8393	57.7515	35.5633	49.1025	49.3424	90.4918					36.8917	33.7493	32.9054	15.9186	15.9788	26.7428	30.452
Fasting	14.3223	14.0222	10.6478	13.0476	10.2465	16.0689		13.0592	0.850341		15.3895	10.3441	16.5619	12.7579	9.15981	15.1391	17.3284		13.8115	1.18479
Med	19.5918	42.3927	23.7616	24.3519	15.9387	60.8329		31.1449	6.48791		16.2138	24.9668	32.5582	11.5322	12.8166	27.8873	18.4619		20.6338	3.01497
High	47.6448	55.269	35.9264	43.8817	45.435	89.6615		52.9697	7.19079		36.5527	29.4664	30.6009	15.454	15.5719	27.6209	29.9116		26.4541	3.01185
	Lean		Ob PDFF < 5		Ob PDFF > 5		P-value
Fasting	15.7106	0.592597	13.0592	0.850341	13.8115	1.18479	0.15
Med	62.1657	9.36594	31.1449	6.48791	20.6338	3.01497	< 0.01
High	87.2938	7.41247	52.9697	7.19079	26.4541	3.01185	< 0.01	*#

## Sheet: Figure 2c
EGP	AAS243	POW873	LYT461	SKA829	DEG335	KUN456	SOR949		Mean	SEM
-30	14.7628	19.0838	16.9884	15.4196	14.8333	15.3152	15.0793
-20	14.7813	16.7855	17.3917	16.0398	14.0108	16.7824	14.3197
-10	13.3197	20.1634	16.5863	15.8491	14.2666	15.4519	14.721
0	12.2203	17.5626	16.6777	15.8498	14.8603	15.6766	15.098
60	10.8876	11.1881	10.875	10.1929	6.13923	8.96878	1.29393
90	7.13197	15.8391	12.1867	10.6062	5.04161	8.73136	0.97671
100	10.6387	15.4722	19.4829	13.9965	8.23954	9.40964	-0.60607
110	8.60745	16.6275	15.0148	26.1394	8.2405	8.6842	0.372791
120	5.4588	12.8724	14.15	15.0579	6.03937	8.05793	-3.73
180	8.44164	15.8887		16.2482	8.52923	8.47563	-0.310142
210	4.30395	12.3879	12.9812	15.6343	2.04515	7.82891	-9.1534
220	7.73396		14.772	13.69	7.99413	12.3715	5.34408
230	5.95466	10.9097	12.1134	10.2605	3.52675	8.16249	-4.24746
240	5.11992		12.5979	17.2693	4.92649	10.4556	-5.60983
Fasting	13.771	18.3988	16.911	15.7896	14.4927	15.8065	14.8045		15.7106	0.592597
Med	7.95924	15.2028	15.2086	16.45	6.89025	8.72078	-0.746642		9.955	2.32353
High	5.77812	11.6488	13.1161	14.2135	4.62313	9.70461	-3.41665		7.95252	2.32822
	BRU951	ALI557	ENT635	DRE520	WEL789	FIS724					OBE943	ADA657	GRE095	MIL795	HAL878	HEG892	KRA664		Mean	SEM
-30	15.6229	13.7944	11.6457	13.5165	10.0938	16.0709					15.854	10.7423	15.6327	13.8094	9.70878	15.2311	16.8705
-20	13.8048	14.2186	10.2911	13.3858	10.5282	16.5104					15.6771	10.4901	17.7205	12.3258	8.94768	14.5061	17.3806
-10	13.8044	14.2022	10.0414	12.0945	10.7203	15.6832					14.8781	10.1245	16.3995	12.5662	8.94973	15.8637	17.9792
0	14.0571	13.8735	10.6129	13.1936	9.64359	16.0112					15.1489	10.0196	16.4948	12.33	9.03306	14.9554	17.0835
60	8.50359	4.77425	6.67732	7.92349	7.07542	10.8335					7.93559	4.35028	8.61283	8.29985	4.79887	9.89188	10.8179
90	8.64462	6.09402	6.33221	7.6822	6.16294	13.8542					10.2394	4.71477	9.59385	8.88839	6.97305	8.79747	10.9101
100	8.82733	7.53245	5.9333	8.7166	5.43568	17.3827					10.1944	5.80834	11.4738	8.16684	6.94285	7.4306	11.1481
110	8.62492	6.82966	6.90112	8.76092	5.54489	24.6396					9.53551	5.81889	9.09177	9.03301	6.07581	10.0058	10.8516
120	8.94059	4.14431	7.42918	9.10719	4.93291	28.1089					10.1934	5.62685	9.29575	9.09267	6.68776	8.22206	11.1553
180	9.03917	7.33903	7.21838	8.47683	6.13475	33.1804					10.8694	5.6562	10.5303	9.90262	5.74556	11.4108	12.8913
210	7.26969	5.42562	7.46991	10.0455	6.18428	31.7499					8.69618	5.35669	7.35007	10.0508	6.59507	11.076	12.1711
220	10.7123	4.28056	9.52098	9.38297	6.07641	31.4362					10.0522	5.71213	11.7156	10.448	8.0116	11.3786	13.0421
230	8.49911	5.91233	5.58791	9.70888	7.34801	23.591					10.0522	6.18194	9.23413	10.8661	7.88033	10.4151	11.8612
240	7.75303	8.51623	7.04217	13.7438	11.746	28.5582					10.0522	7.00312	10.2394	11.0745	7.78322	11.0095	13.0787
Fasting	14.3223	14.0222	10.6478	13.0476	10.2465	16.0689		13.0592	0.850341		15.3895	10.3441	16.5619	12.7579	9.15981	15.1391	17.3284		13.8115	1.18479
Med	8.75936	6.15011	6.64895	8.56673	5.51911	20.9963		9.4401	2.19585		10.0407	5.49221	9.8638	8.79523	6.66987	8.61399	11.0163		8.64172	0.73874
High	8.55853	6.03368	7.40524	10.7203	7.83868	28.8338		11.565	3.25027		9.71316	6.06347	9.6348	10.6098	7.56755	10.9698	12.5383		9.58527	0.819117
	Lean		Ob PDFF < 5		Ob PDFF > 5		P-value
Fasting	15.7106	0.592597	13.0592	0.850341	13.8115	1.18479	0.15
Med	9.955	2.32353	9.4401	2.19585	8.64172	0.73874	0.88
High	7.95252	2.32822	11.565	3.25027	9.58527	0.819117	0.57

## Sheet: Figure 3a
Leucine Uptake				Fasting	Lean	PDFF < 5	PDFF > 5				Med	Lean	PDFF < 5	PDFF > 5				High	Lean	PDFF < 5	PDFF > 5
Lean	PDFF < 5	PDFF > 5			-25.8887	141.993	107.52					61.4357	99.8315	94.0523					92.2366	80.0793	95.9087
AAS243	BRU951	OBE943			-409.206	-5.70199	11.5398					-75.011	95.2219	91.2898					46.485	81.4761	82.2977
POW873	ALI557	ADA657			31.8877	51.3081	-267.45					135.208	91.5536	-48.255					99.3313	31.7662	34.0647
LYT461	ENT635	GRE095			98.9348	14.3457	48.3607					153.091	74.7923	164.688					97.6362	47.3771	235.442
SKA829	DRE520	MIL795			269.874	0.164138	9.51649					167.046	157.326	34.9146					152.079	7.00208	42.8359
DEG335	WEL789	HAL878			56.9284	-18.5036	53.1314					119.489	32.3081	58.1655					105.395	26.0959	50.5507
KUN456	FIS724	HEG892			17.4265		54.0736					84.5649		61.0865					96.5261		97.7398
SOR949		KRA664
	LBM/Kg					Conversion to mmol/l and not expressed per Kg lean body mass
AAS243	43.1				-1.1158	7.24167	4.34381					2.64788	5.09141	3.79971					3.9754	4.08405	3.87471
POW873	44.1				-18.046	-0.288521	0.663541					-3.30798	4.81823	5.24917					2.04999	4.12269	4.73212
LYT461	39				1.24362	2.77577	-11.955					5.27312	4.95305	-2.157					3.87392	1.71855	1.52269
SKA829	40.1				3.96729	0.909516	2.09402					6.13895	4.74183	7.13099					3.91521	3.00371	10.1946
DEG335	40.2				10.8489	0.0105869	0.439662					6.71524	10.1475	1.61306					6.11356	0.451634	1.97902
KUN456	45.1				2.56747	-0.999197	2.40685					5.38895	1.74464	2.6349					4.75333	1.40918	2.28995
SOR949	43.8				0.763281		2.83438					3.70394		3.20197					4.22784		5.12323
BRU951	51
ALI557	50.6
ENT635	54.1
DRE520	63.4
WEL789	64.5
FIS724	54
OBE943	40.4
ADA657	57.5
GRE095	44.7
MIL795	43.3
HAL878	46.2
HEG892	45.3
KRA466	52.417

## Sheet: Figure 3b
KIC Release					Fasting	Lean	PDFF < 5	PDFF > 5				Med	Lean	PDFF < 5	PDFF > 5				High	Lean	PDFF < 5	PDFF > 5
Lean	PDFF < 5	PDFF > 5				-10.8222	75.7721	12.1997					-24.6074	4.18186	-10.9507					-31.4188	3.61907	-5.76207
AAS243	BRU951	OBE943				160.912	10.6384	2.85149					1.0493	14.6279	-12.355					-32.619	11.7482	-0.347931
POW873	ALI557	ADA657				4.35741	43.7536	39.1862					-24.1843	-39.2997	20.0747					-5.50837	-4.49978	-30.2801
LYT461	ENT635	GRE095				23.0604	24.2399	26.8736					-30.5906	-27.2492	10.0742					-15.8141	-17.5245	-26.9887
SKA829	DRE520	MIL795				39.0022	21.9306	4.03138					-22.4076	-13.7832	0.234835					-14.7344	-10.0749	-5.32824
DEG335	WEL789	HAL878				25.553	30.9876	11.7626					-17.1571	-19.549	1.324					-12.3426	-14.863	3.42035
KUN456	FIS724	HEG892				14.2994		-0.556505					-13.3511		-9.14846					-9.56205		-26.2149
SOR949		KRA664
	LBM/Kg					Conversion to mmol/l and not expressed per Kg lean body mass
AAS243	43.1					-0.466437	3.86438	0.492866					-1.06058	0.213275	-0.442407					-1.35415	0.184573	-0.232788
POW873	44.1					7.09622	0.538303	0.16396					0.0462741	0.740169	-0.710411					-1.4385	0.594457	-0.020006
LYT461	39					0.169939	2.36707	1.75162					-0.943188	-2.12612	0.89734					-0.214826	-0.243438	-1.35352
SKA829	40.1					0.92472	1.53681	1.16363					-1.22668	-1.7276	0.436213					-0.634146	-1.11105	-1.16861
DEG335	40.2					1.56789	1.41453	0.18625					-0.900784	-0.889016	0.0108494					-0.592321	-0.64983	-0.246164
KUN456	45.1					1.15244	1.67333	0.532845					-0.773786	-1.05565	0.0599773					-0.556649	-0.802604	0.154942
SOR949	43.8					0.626313		-0.0291703					-0.58478		-0.479535					-0.418818		-1.3741
BRU951	51
ALI557	50.6
ENT635	54.1
DRE520	63.4
WEL789	64.5
FIS724	54
OBE943	40.4
ADA657	57.5
GRE095	44.7
MIL795	43.3
HAL878	46.2
HEG892	45.3
KRA466	52.417

[truncated: 37 more sheets: Figure 3c, Figure 3d, Figure 4a, Figure 4b, Figure 4c, Figure 4d, Figure 4e, Figure 4f, Figure 4g, Figure 4h, Figure 4i, Figure 4j, Figure 4k, Figure 4l, Figure 5a, Figure 5b, Figure 5c, Figure 6a, Figure 6b, Figure 6c …]
